# Supplementary material for: Kek-6: A truncated-Trk-like receptor for Drosophila neurotrophin 2 regulates structural synaptic plasticity
Source: PLoS Genet. 2017 Aug 28;13(8):e1006968. doi: 10.1371/journal.pgen.1006968 (PMC5591008; doi:10.1371/journal.pgen.1006968)
Supplement: S1 Table — For all genotypes, sample sizes, tests and p values, see this table. (XLSX) [file pgen.1006968.s006.xlsx]

## Sheet: Sheet3
FIGURE	SECTION	DATA	SAMPLE TYPE	SAMPLE SIZE	GENOTYPE OR EXPERIMENT TYPE	SAMPLES COMPARED	DISTRIBUTION	DESCRIPTIVE STATISTICS	LEVENE'S TEST homogeneity of variance	TEST	p VALUE	POST-HOC TEST & MULTIPLE COMPARISONS CORRECTIONS
Figure 1				N0. Pupae	Genotype									Chi-square	Bonferroni Correct.x6
	Fig.1E	Survival index	Number of pupae	270	DNT2[e03444]DNT1[41]/TM6B		Categorical data			Chi-square			DNT[e03444]DNT1[41]elavGal4/TM6B x UASkek1RFP;DNT2[e03444]DNT1[41]/SM6aTM6B vs DNT2[e03444]DNT1[41]elavGal4/TM6B	0.003	0.018
				431	DNT2[e03444]DNT1[41]elavGal4/TM6B								DNT[e03444]DNT1[41]elavGal4/TM6B x UASkek2RFP;DNT2[e03444]DNT1[41]/SM6aTM6B vs DNT2[e03444]DNT1[41]elavGal4/TM6B	<0.001	<0.001
				376	UASkek1RFP;DNT2[e03444]DNT1[41]/TM6B								DNT[e03444]DNT1[41]elavGal4/TM6B x UASkek3RFP;DNT2[e03444]DNT1[41]/SM6aTM6B vs DNT2[e03444]DNT1[41]elavGal4/TM6B	<0.001	<0.001
				171	UASkek2RFP;DNT2[e03444]DNT1[41]/TM6B								DNT[e03444]DNT1[41]elavGal4/TM6B x UASkek4RFP;DNT2[e03444]DNT1[41]/SM6aTM6B vs DNT2[e03444]DNT1[41]elavGal4/TM6B	0.019	0.114
				168	UASkek3RFP;DNT2[e03444]DNT1[41]/TM6B								DNT[e03444]DNT1[41]elavGal4/TM6B x UASkek5RFP;DNT2[e03444]DNT1[41]/SM6aTM6B vs DNT2[e03444]DNT1[41]elavGal4/TM6B	<0.001	<0.001
				209	UASkek4RFP;DNT2[e03444]DNT1[41]/TM6B								DNT[e03444]DNT1[41]elavGal4/TM6B x UASkek6RFP;DNT2[e03444]DNT1[41]/SM6aTM6B vs DNT2[e03444]DNT1[41]elavGal4/TM6B	<0.001	<0.001
				160	UASkek5RFP;DNT2[e03444]DNT1[41]/TM6B
				276	UASkek6RFP;DNT2[e03444]DNT1[41]/TM6B
				262	DNT[e03444]DNT1[41]elavGal4/TM6BxUASkek1RFP;DNT2[e03444]DNT1[41]/SM6aTM6B
				283	DNT[e03444]DNT1[41]elavGal4/TM6BxUASkek2RFP;DNT2[e03444]DNT1[41]/SM6aTM6B
				195	DNT[e03444]DNT1[41]elavGal4/TM6BxUASkek3RFP;DNT2[e03444]DNT1[41]/SM6aTM6B
				193	DNT[e03444]DNT1[41]elavGal4/TM6BxUASkek4RFP;DNT2[e03444]DNT1[41]/SM6aTM6B
				52	DNT[e03444]DNT1[41]elavGal4/TM6BxUASkek5RFP;DNT2[e03444]DNT1[41]/SM6aTM6B
				313	DNT[e03444]DNT1[41]elavGal4/TM6BxUASkek6RFP;DNT2[e03444]DNT1[41]/SM6aTM6B
Figure 2					S2 cells transfected with constructs		Distribution	Mean ±s.e.m.				post-hoc		p value
	Fig.2A	Relative luciferase activity in stably transfected S2 cells	Number of repeats	9 (3x in triplicate)	pDONR			0.0277±0.001		Welch ANOVA	<0.001	Games-Howell	pDONR+DNT2CK vs Toll6+DNT2CK	<0.001
				9 (3x in triplicate)	pDONR+DNT2CK			1.6265±0.085
				9 (3x in triplicate)	Toll6	pDONR+DNT2CK vs Toll6+DNT2CK		0.0640±0.003	0.112				pDONR+DNT2CK vs kek3≡Toll6 chimaera+DNT2CK	0.009
				9 (3x in triplicate)	Toll6+DNT2CK			3.4821±0.154					kek3≡Toll6 chimaera vs kek3≡Toll6 chimaera+DNT2CK	<0.001
				9 (3x in triplicate)	kek3≡Toll6 chimaera	pDONR+DNT2CK vs kek3≡Toll6 chimaera+DNT2CK		0.0568±0.003	0
				9 (3x in triplicate)	kek3≡Toll6 chimaera+DNT2CK	kek3≡Toll6 chimaera vs kek3≡Toll6 chimaera+DNT2CK		4.4033±0.575	0				pDONR+DNT2CK vs kek4≡Toll6 chimaera+DNT2CK	<0.001
													kek4≡Toll6 chimaera vs kek4≡Toll6 chimaera+DNT2CK	<0.001
				9 (3x in triplicate)	kek4≡Toll6 chimaera	pDONR+DNT2CK vs kek4≡Toll6 chimaera+DNT2CK		0.0420±0.002	0.024
				9 (3x in triplicate)	kek4≡Toll6 chimaera+DNT2CK	kek4≡Toll6 chimaera vs kek4≡Toll6 chimaera+DNT2CK		3.3021±0.276	0.001				pDONR+DNT2CK vs kek5≡Toll6 chimaera+DNT2CK	0.027
													kek5≡Toll6 chimaera vs kek5≡Toll6 chimaera+DNT2CK	<0.001
				9 (3x in triplicate)	kek5≡Toll6 chimaera	pDONR+DNT2CK vs kek5≡Toll6 chimaera+DNT2CK		0.0265±0.001	0.003
				9 (3x in triplicate)	kek5≡Toll6 chimaera+DNT2CK	kek5≡Toll6 chimaera vs kek5≡Toll6 chimaera+DNT2CK		2.5050±0.217	0				pDONR+DNT2CK vs kek6≡Toll6 chimaera+DNT2CK	<0.001
													kek6≡Toll6 chimaera vs kek6≡Toll6 chimaera+DNT2CK	<0.001
				9 (3x in triplicate)	kek6≡Toll6 chimaera	pDONR+DNT2CK vs kek6≡Toll6 chimaera+DNT2CK		0.0622±0.004	0.011
				9 (3x in triplicate)	kek6≡Toll6 chimaera+DNT2CK	kek6≡Toll6 chimaera vs kek6≡Toll6 chimaera+DNT2CK		4.0023±0.314	0.001
Figure 4				N0. of frames	Genotype		Distribution					post-hoc		p value
	Fig.4A	larval locomotion	film frames	22344 frames	ywxOregonR		not normal according to skewness and kurtosis	histogram	not applicable	Kruskal wallis	p < 0.0001	Dunn's	yw-w+ vs. kek6[34]/Df6361	p<0.001
				22344 frames	w;kek6[34]/Df(3R)6361		not normal according to skewness and kurtosis						yw-w+ vs. DNT2[37]/Df6092	p<0.001
				23940 frames	DNT2[37]/Df6092		not normal according to skewness and kurtosis						yw-w+ vs. kek6[34]Df6092/Df6361DNT2[37]	p<0.001
				25539 frames	Df6092kek6[34]/DNT2[37]Df(3R)6361		not normal according to skewness and kurtosis
	Fig.4C	Ib boutons/MSA*1000	NMJ	48 HS from 15 larvae	yw-w+		not normal according to skewness and kurtosis	0.7618 ± s.e.m. 0.03811	not applicable	Kruskal-Wallis	p<0.0001	Dunn's	yw-w+ vs w;kek6[34]/Df6361	p<0.001
				52 HS 1from 6 larvae	w;kek6[34]/Df6361		nearly normal	0.5606 ± s.e.m. 0.02740					yw-w+ vs DNT2[37]/Df6092	p<0.05
				32 HS from 9 larvae	DNT2[37]/Df6092		normaly distributed according to skewness and kurtosis	0.6049 ± s.e.m.0.02851					yw-w+ vs kek6[34]Df6092/Df6361DNT2[37]	p<0.001
				37 HS from 12 larvae	kek6[34]Df6092/Df6361DNT2[37]		not normal according to skewness and kurtosis	0.6042 ± s.e.m. 0.04408
		axonal length/MSA*1000	NMJ	75 HS from 22 larvae	yw-w+		normaly distributed according to skewness and kurtosis	6.148 ± 0.1805	0.565	One way ANOVA	P<0.0001	Dunnett's	yw-w+ vs w;kek6[34]/Df6361	p<0.01
				67 HS from 21 larvae	w;kek6[34]/Df6361		normaly distributed according to skewness and kurtosis	5.382 ± 0.1993					yw-w+ vs DNT2[37]/Df6092	p<0.001
				42 HS from 15 larvae	DNT2[37]/Df6092		normaly distributed according to skewness and kurtosis	4.873 ± 0.1979					yw-w+ vs kek6[34]Df6092/Df6361DNT2[37]	p<0.001
				36 HS from 12 larvae	kek6[34]Df6092/Df6361DNT2[37]		normaly distributed according to skewness and kurtosis	4.928 ± 0.2699
		Branching points	NMJ	113 HS	yw-w+		not normal according to skewness and kurtosis	9.857 ± 3.001	not applicable	Kruskal-Wallis	p < 0.0001	Dunn's	yw/+ vs. kek6[34]/Df6361	p<0.001
				62 HS	w;kek6[34]/Df6361		normaly distributed according to skewness and kurtosis	7.952 ± 2.138					yw/+ vs. DNT2[37]/Df6092	p<0.001
				63 HS	DNT2[37]/Df6092		not normal according to skewness and kurtosis	7.403 ± 2.639					yw/+ vs. kek6[34]Df6092/Df6361DNT2[37]	p<0.001
				44 HS	kek6[34]Df6092/Df6361DNT2[37]		not normal according to skewness and kurtosis	6.733 ± 2.948
		Brp/axonal length*1000	NMJ	36 HS from 11 larvae	yw-w+		normaly distributed according to skewness and kurtosis	1.439 ± 0.08633	not applicable	Kruskal-Wallis	p = 0.0012	Dunn's	yw-w+ vs w;kek6[34]/Df6361	p<0.001
				39 HS from 13 larvae	w;kek6[34]/Df6361		not normal according to skewness and kurtosis	2.242 ± 0.1420					yw-w+ vs DNT2[37]/Df6092	p<0.001
				31 HS from 9 larvae	DNT2[37]/Df6092		not normal according to skewness and kurtosis	2.142 ± 0.09541					yw-w+ vs kek6[34]Df6092/Df6361DNT2[37]	ns
				39 HS from 12 larvae	kek6[34]Df6092/Df6361DNT2[37]		not normal according to skewness and kurtosis	1.571 ± 0.07664					w;kek6[34]/Df6361 vs DNT2[37]/Df6092	ns
													w;kek6[34]/Df6361 vs kek6[34]Df6092/Df6361DNT2[37]	p<0.01
													DNT2[37]/Df6092 vs kek6[34]Df6092/Df6361DNT2[37]	p<0.001
		Plain Syn/MSA*1000	NMJ	30 HS from 8 larvae	yw-w+		normaly distributed according to skewness and kurtosis			Mann-Whitney	p<0.0001
				38 HS from 12 larvae	w;kek6[34]/Df6361		not normal according to skewness and kurtosis
Figure 5				N0. of NMJs	Genotype		Distribution	Mean ±s.e.m.
	Fig.5A	Axonal length/MSA*1000	NMJ	66 HS from 20 larvae	yw;D42GAL4/+		normaly distributed according to skewness and kurtosis	4.988 ± 0.1402		Student t-test	0.0702
				60 HS from 19 larvae	w;D42>kek6		normaly distributed according to skewness and kurtosis	5.464 ± 0.2257
		Branching points	NMJ	35 HS	yw;D42Gal4/+		not normal according to skewness and kurtosis	6.457 ±1.559	not applicable	Mann-Whitney U-test	p< 0.0001
				31 HS	D42>kek6RFP		not normal according to skewness and kurtosis	9 ± 3.011
		Brp/Axonal length*1000	NMJ	36 HS from 10 larvae	yw;D42GAL4/+		not normal according to skewness and kurtosis	1.856 ± 0.08368		Mann-Whitney U test	< 0.0001
				31 HS from 10 larvae	w;D42>kek6		normaly distributed according to skewness and kurtosis	2.543 ± 0.1036
	Fig.5B	Axonal length/MSA*1000	NMJ	42HS from 11 larvae	yw;MhcGal4/+		not normal according to skewness and kurtosis	5.189 ± 0.1924		Mann-Whitney U test	p=0.0277
				40HS from 10 larvae	MHc>DNT2FL		normaly distributed according to skewness and kurtosis	5.803 ± 0.1819
		Branching points	NMJ	43 HS	w-MhcGal4		not normal according to skewness and kurtosis	6.767± 1.571	not applicable	Mann-Whitney U-test	p< 0.0001
				40 HS	MhC>UASDNT2FL47C		normaly distributed according to skewness and kurtosis	8.950 ± 2.501
		Brp/MSA*1000	NMJ	42HS from 11 larvae	yw;MhcGal4/+		normaly distributed according to skewness and kurtosis	8.519 ± 0.2878		T-test	0.0076
				40HS from 10 larvae	MHc>DNT2FL		normaly distributed according to skewness and kurtosis	9.572 ± 0.2519
	Fig.5C	Brp/Axonal length*1000	NMJ	29 HS from 9 larvae	w-; D42Gal4/+		normaly distributed according to skewness and kurtosis	1.274 ± 0.05545		T-test	0.0073
				35 HS from 10 larvae	D42>DNT2CK6A		normaly distributed according to skewness and kurtosis	1.564 ± 0.08328
		Brp/Axonal length*1000	NMJ	29 HS from 9 larvae	w-; D42Gal4/+		normaly distributed according to skewness and kurtosis	1.274 ± 0.05553		Mann-Whitney U test	<0.0001
				37 HS from 10 larvae	D42>DNT2FL		not normal according to skewness and kurtosis	1.768 ± 0.08460
			N0. NMJs	Genotype			Distribution	Mean ± s.d.				post-hoc		p value
Figure 6	Fig. 6A	Ib boutons/MSA*1000	NMJ	76HS	yw/+		normaly distributed according to skewness and kurtosis	6.874 ± 0.1798	Levene`s: 0.724	1 way anova	< 0.0001	Bonferroni's multiple comparisons test	w-w+ vs. kek6[34]/Df6361	P<0.001
				101 HS	kek6[34]/Df6361		normaly distributed according to skewness and kurtosis	5.388 ± 0.1769					w-w+ vs. UASkek6RFPDf6361/kek6[34]D42Gal4	ns
				37 HS	UASkek6RFPDf6361/kek6[34]D42Gal4		normaly distributed according to skewness and kurtosis	6.3 ± 0.2318					kek6[34]/Df6361 vs. UASkek6RFPDf6361/kek6[34]D42Gal4	p<0.05
		Axonal length/MSA*1000	NMJ	76HS	yw/+		normaly distributed according to skewness and kurtosis	6.086 ± 0.1775	Levene`s: 0.675	1 way anova	0.0007	Bonferroni's multiple comparisons test	w-w+ vs. kek6[34]/Df6361	p<0.01
				91 HS	kek6[34]/Df6361		normaly distributed according to skewness and kurtosis	5.226 ± 0.1730					w-w+ vs. UASkek6RFPDf6361/kek6[34]D42Gal4	ns
				37 HS	UASkek6RFPDf6361/kek6[34]D42Gal4		normaly distributed according to skewness and kurtosis	6.068 ± 0.2236					kek6[34]/Df6361 vs. UASkek6RFPDf6361/kek6[34]D42Gal4	p<0.05
	Fig. 6B	Ib boutons/MSA*1000	NMJ	30HS	yw/+		normaly distributed according to skewness and kurtosis	6.39 ± 0.2648		Kruskall-Wallis	0.0001	Dunn's multiple comparisons test	w-w+ vs. DNT2[37]/Df6092	p<0.001
				30HS	DNT2[37]/Df6092		not normal according to skewness and kurtosis	4.662 ± 0.3999					w-w+ vs. UASkek6RFPDNT2[37]/Df6092ElavG4	ns
				30HS	UASkek6RFPDNT2[37]/Df6092ElavG4		normaly distributed according to skewness and kurtosis	6.079 ± 0.3337					DNT2[37]/Df6092 vs. UASkek6RFPDNT2[37]/Df6092ElavG4	p<0.01
		Ttotal boutons/MSA*1000	NMJ	39 HS	w-;MhcRFPMhcGal4/+		normaly distributed according to skewness and kurtosis		Levene`s: 0.047	Welch Anova	0.002	Games-Howell	w-;MhcRFPMhcGal4/+ vs MhCRFPMhCGal4/UASDNT2FL-47C	0.002
				40 HS	MhCRFPMhCGal4/UASDNT2FL-47C		normaly distributed according to skewness and kurtosis						MhCRFPMhCGal4/UASDNT2FL-47C vs MhCG4;Df6361/kek6[35];UASDNT2FL47C	0.015
				48 HS	MhCG4;Df6361/kek6[35];UASDNT2FL47C		normaly distributed according to skewness and kurtosis						w-;MhcRFPMhcGal4/+ vs MhCG4;Df6361/kek6[35];UASDNT2FL47C	0.965
	Fig. 6C	Ib boutons/MSA*1000	NMJ	48 HS from 15 larvae	yw-w+		not normal according to skewness and kurtosis	0.7618 ± s.e.m. 0.03811	not applicable	Kruskal wallis	p=0.001	Dunn's	yw-/w+ vs. kek6[34]Df6092/Df6361DNT2[37]	p<0.01
				37 HS from 12 larvae	kek6[34]Df6092/Df6361DNT2[37]		not normal according to skewness and kurtosis	0.6042 ± s.e.m. 0.04408					ywD42Gal4 x UASkek6RFP;D42Gal4	ns
				43 HS from 12 larvae	yw;;D42Gal4		normaly distributed according to skewness and kurtosis	0.6357 ± s.e.m. 0.02128					kek6[34]Df6092/Df6361DNT2[37] vs. Toll7Gal4;Df6361DNT2[37]/UASkek6RFP;kek6[34]Df6092	p<0.05
				66 HS from 19 larvae	UASkek6RFP;D42Gal4		not normal according to skewness and kurtosis	0.6697± s.e.m. 0.02965					UASkek6RFP/+;D42GAL4/+ vs. Toll7Gal4;Df6361DNT2[37]/UASkek6RFP;kek6[34]Df6092	ns
				29 HS from 8 larvae	Toll7>kek6RFP,kek6[34]Df6092/Df6361DNT2[37]		normaly distributed according to skewness and kurtosis	0.7778 ± s.e.m. 0.05961					yw-/w+ vs. Toll7Gal4;Df6361DNT2[37]/UASkek6RFP;kek6[34]Df6092	ns
													yw-;;D42Gal4/+ vs. Toll7Gal4;Df6361DNT2[37]/UASkek6RFP;kek6[34]Df6092	ns
		axonal length/MSA*1000	NMJ	75 HS	yw-w+		normaly distributed according to skewness and kurtosis	6.15 ± 1.563	0	Welch ANOVA	p=0.000	Games-Howell	yw-w+ vs kek6[34]Df6092/Df6361DNT2[37]	p=0.001
				44 HS	kek6[34]Df6092/Df6361DNT2[37]		normaly distributed according to skewness and kurtosis	4.92 ± 1.635					yw;;D42Gal4 vs UASkek6RFP;D42Gal4	p=0.463
				66 HS	yw;;D42Gal4		normaly distributed according to skewness and kurtosis	4.99 ± 1.139					kek6[34]Df6092/Df6361DNT2[37] vs Toll7>kek6RFP,kek6[34]Df6092/Df6361DNT2[37]	p=0.024
				62 HS	UASkek6RFP;D42Gal4		normaly distributed according to skewness and kurtosis	5.42 ± 1.735					yw-w+ vs yw;;D42Gal4	p<0.001
				30 HS	Toll7>kek6RFP,kek6[34]Df6092/Df6361DNT2[37]		normaly distributed according to skewness and kurtosis	6.12 ± 2.44					yw;;D42Gal4vs Toll7>kek6RFP,kek6[34]Df6092/Df6361DNT2[37]	P=0.021
				N0. of NMJs	Genotype		Distribution	Mean ± s.d.				post-hoc		p value
Figure 7	Fig.7B	Axonal length/MSA*1000		46 HS	yw/+		not normal	6.363±1.647		Kruskal-Wallis	p=0.0002	Dunn's	w-w+ vs. toll6[mimic2127]/DfBSC578	P<0.05
				41 HS	w;;Toll-6[M I O2127]/Df(3L)BSC578		not normal	5.321±1.702					w-w+ vs. kek6[35]DfBSC578/Df6361toll6[mimic2127]	p<0.001
				44 HS	w;; kek6[35]Df(3L)BSC578/Df(3R)6361 Toll-6[MIO2127]		not normal	4.819±1.649					w-w+ vs. Toll6[mio2127]G4UASkek6RFPtoll6[26]	p<0.01
				39 HS	Toll6[mio2127]G4UASkek6RFPtoll6[26]		not normal	5.255±1.792					toll6[mimic2127]/DfBSC578 vs. Toll6[mio2127]G4UASkek6RFPtoll6[26]	ns
		1b Boutons/MSA*1000	NMJ	33	W-W+		not normal	7.22±2.138		Mann-Whitney U test	p<0.0001
				36	toll6[mimic2127]/DfBSC578		not normal	4.45±1.594
		Branching points	NMJ	46 HS	W-W+		not normal according to skewness and kurtosis	11.2 ± 2.926	not applicable	Kruskal-Wallis	P = 0.0002	Dunn's post hoc	W-W+ vs. toll6[mimic2127]/DfBSC578	P<0.05
				41 HS	toll6[mimic2127]/DfBSC578		normaly distributed according to skewness and kurtosis	9.512 ± 3.083					W-W+ vs. kek6[35]DfBSC578/Df6361toll6[mimic2127]	P<0.001
				44 HS	kek6[35]DfBSC578/Df6361toll6[mimic2127]		not normal according to skewness and kurtosis	8.705 ± 2.258
		Brp/MSA*1000	NMJ	46 HS	yw/+		normaly distributed according to skewness and kurtosis	5.62 ± 1.443	not applicable	Kruskal wallis	p<0.0001	Dunn's	w-w+ vs. toll6[mimic2127]/DfBSC578	ns
				41 HS	w;;Toll-6[M I O2127]/Df(3L)BSC578		normaly distributed according to skewness and kurtosis	4.66 ± 1.706					w-w+ vs. kek6[35]DfBSC578/Df6361toll6[mimic2127]	ns
				44 HS	w;; kek6[35]Df(3L)BSC578/Df(3R)6361 Toll-6[MIO2127]		not normal according to skewness and kurtosis	4.76 ± 1.46					toll6[mimic2127]/DfBSC578 vs. Toll6[mio2127]G4UASkek6RFPtoll6[26]	p<0.0001
				39 HS from 10 larvae	Toll6[mio2127]G4UASkek6RFPtoll6[26]		not normal according to skewness and kurtosis	7.55 ± 2.439					kek6[35]DfBSC578/Df6361toll6[mimic2127] vs. Toll6[mio2127]G4UASkek6RFPtoll6[26]	p<0.0001
													w-w+ vs. Toll6[mio2127]G4UASkek6RFPtoll6[26]	p<0.01
		Axonal length/MSA*1000	NMJ	34 HS	w-; D42Gal4/+		normal	5.26±1.863		Mann-Whitney U test	ns p=0.0739
				34 HS	w;D42>Toll-6[CY]		not normal	4.621±1.396
		Brp/Axonal length*1000	NMJ	35 HS	w-; D42Gal4/+		normal	1.521±0.4239		Student t test	p=0.0015
				34 HS	w;D42>Toll-6[CY]		normal	1.921±0.5713
				N0. replicates	Genotype		Distribution	Mean ± s.e.m.
Figure 8	Fig.8E	phosphoCaMKII/ plainCaMKII	band intensity of westen blot	9 replicates	yw/+			0.9869 ± 0.1255	not applicable	Student paired t-test	0.0087
				9 replicates	w;kek6[34]/Df(3R)6361			0.7361 ± 0.07277
		phosphoCaMKII/ plainCaMKII	band intensity of westen blot	5 replicates	GMRG4/+			1.582 ± 1.112	not applicable	Student paired t-test	0.0212
				5 replicates	GMR>kek6,kek6			2.096 ± 1.421
		phosphoCaMKII/ plainCaMKII	band intensity of westen blot	6 replicates	GMRGal4/+			0.5416 ± 0.07663	not applicable	Student paired t-test	0.0205
				6 replicates	GMR>DNT2-FL			0.7162 ± 0.08327
				N0. of NMJs	Genotype		Distribution	Mean ± s.e.m.				post-hoc		p value
Figure 9	Fig.9A	pCaMKII/MSA*1000	NMJ	43 HS from 12 larvae	yw;D42GAL4/+		not normal according to skewness and kurtosis	13.01 ± 0.4693	not applicable	Kruskal-Wallis	<0.0001	Dunn's	yw-;;D42Gal4/+ vs. UASkek6RFP/+;D42GAL4/+	p<0.01
				38 HS from 9 larvae	w;D42>kek6		not normal according to skewness and kurtosis	16.48 ± 0.8374					yw-;;D42Gal4/+ vs. UASala/+;D42GAL4/+	ns
				31 HS from 9 larvae	w;D42>Ala		normaly distributed according to skewness and kurtosis	13.45 ± 0.5458					yw-;;D42Gal4/+ vs. UASala/+;UASkek6/D42GAL4	ns
				25 HS from 9 larvae	w;D42>kek6,Ala		normaly distributed according to skewness and kurtosis	11.31 ± 0.6607					UASkek6RFP/+;D42GAL4/+ vs. UASala/+;D42GAL4/+	ns
													UASkek6RFP/+;D42GAL4/+ vs. UASala/+;UASkek6/D42GAL4	p<0.001
													UASala/+;D42GAL4/+ vs. UASala/+;UASkek6/D42GAL4	ns
	Fig. 9B	pCaMKII/MSA*1000	NMJ	35 HS	yw;D42GAL4/+		not normal according to skewness and kurtosis	1.03 ± s.d. 0.29	not applicable	Kruskal-Wallis	<0.0001	Dunn's	w-D42Gal4 vs. D42Gal4/UASCAMKIIRNAiTRIP[J03336]	p<0.001
				30 HS	w;D42>CaMKII-RNAi		normaly distributed according to skewness and kurtosis	0.7± s.d. 0.193					w-D42Gal4 vs. D42Gal4/UASCAMKIIRNAiTRIP[J03336];UASkek6RFP	p<0.01
				31 HS	w;D42>Kek6,CaMKII-RNAi		normaly distributed according to skewness and kurtosis	0.79 ± s.d. 0.317
	Fig. 9C	Brp/MSA*1000	NMJ	36 HS	yw;D42GAL4/+		normaly distributed according to skewness and kurtosis	0.92 ± s.d. 0.212	0.53	One way ANOVA	p<0.0001	Bonferroni's multiple comparisons test	yw-;;D42Gal4/+ vs. UASkek6RFP/+;D42GAL4/+	p<0.001
				31 HS	w;D42>kek6		normaly distributed according to skewness and kurtosis	1.26± 0.297					yw-;;D42Gal4/+ vs. UASala/+;D42GAL4/+	ns
				25 HS	w;D42>Ala		normaly distributed according to skewness and kurtosis	0.76 ± 0.208					yw-;;D42Gal4/+ vs. UASala/+;UASkek6/D42GAL4	ns
				26 HS	w;D42>kek6,Ala		normaly distributed according to skewness and kurtosis	1.01 ± 0.35					UASkek6RFP/+;D42GAL4/+ vs. UASala/+;D42GAL4/+	p<0.001
													UASkek6RFP/+;D42GAL4/+ vs. UASala/+;UASkek6/D42GAL4	p<0.001
													UASala/+;D42GAL4/+ vs. UASala/+;UASkek6/D42GAL4	ns
	Fig. 9D	Brp/MSA*1000	NMJ	30 HS	yw;D42GAL4/+		normaly distributed according to skewness and kurtosis	median 6.643	not applicable	Kruskal-Wallis	<0.0001	Dunn's	w-D42Gal4 vs. D42Gal4/UASCAMKIIRNAiTRIP[J03336]	p<0.001
				38 HS	w;D42>CaMKII-RNAi		normaly distributed according to skewness and kurtosis	median 4.792					w-D42Gal4 vs. D42Gal4/UASCAMKIIRNAiTRIP[J03336];UASkek6RFP	p<0.001
				35 HS	w;D42>Kek6,CaMKII-RNAi		not normal according to skewness and kurtosis	median 4.558
				N0. of NMJs	Genotype		Distribution	Mean ± s.e.m.				post-hoc		p value
Figure 10	Fig.10A	pCaMKII/MSA*1000	NMJ	48 HS from 15 larvae	yw/+		not normal according to skewness and kurtosis	15.41 ± 0.6795	not applicable	Kruskal wallis	0.0009	Dunn's	yw-w+ vs w;kek6[34]/Df6361	p<0.05
				24 HS from 7 larvae	w;kek6[34]/Df(3R)6361		normaly distributed according to skewness and kurtosis	12.08± 0.7018					yw-w+ vs DNT2[37]/Df6092	ns
				30 HS from 9 larvae	DNT2[37]/Df6092		normaly distributed according to skewness and kurtosis	15.08 ± 0.8861					yw-w+ vs kek6[34]Df6092/Df6361DNT2[37]	p<0.01
				45 HS from 12 larvae	Df6092kek6[34]/DNT2[37]Df(3R)6361		not normal according to skewness and kurtosis	12.34 ± 0.6709
	Fig.10B	Ib boutons/MSA*1000	NMJ	23 HS	yw/+		not normal according to skewness and kurtosis	6.623 ± 0.4405		Kruskal - wallis	0.0081	Dunn's multiple comparisons test	w-w+ vs. kek6[34]/Df6361	p<0.05
				25 HS	w;kek6[34]/Df(3R)6361		normaly distributed according to skewness and kurtosis	5.028 ± 0.2769					w-w+ vs. kek6[34]D42Gal4/Df6361UASCaMKII[T287D]	ns
				35 HS	kek6[34]D42Gal4/Df6361UASCaMKII[T287D]		normaly distributed according to skewness and kurtosis	6.348 ± 0.3098					kek6[34]/Df6361 vs. kek6[34]D42Gal4/Df6361UASCaMKII[T287D]	p<0.05
	Fig.10C	axonal length/MSA*1000	NMJ	75 HS from 22 larvae	yw-w+		normaly distributed according to skewness and kurtosis	6.148 ± 0.1805	not applicable	Kruskal-Wallis	< 0.0001	Dunn's	yw-w+ vs DNT2[37]/Df6092	p<0.001
				52 HS from 15 larvae	DNT2[37]/Df6092		normaly distributed according to skewness and kurtosis	4.716 ± 0.1864					yw;;D42Gal4 vs D42>UAsCaMKIIT287D	p<0.001
				66 HS from 20 larvae	yw;;D42Gal4		normaly distributed according to skewness and kurtosis	4.988 ± 0.1402					ElavGAL4>CaMKII, DNT2[37]/DF6092 vs DNT2[37]/Df6092	p<0.001
				36 HS from 11 larvae	D42>UAsCaMKIIT287D		normaly distributed according to skewness and kurtosis	6.467 ± 0.3031
				36 HS from 9 larvae	ElavGAL4>CaMKII, DNT2[37]/Df6092		not normal according to skewness and kurtosis	7.035 ± 0.3680
	Fig. 10D	Axonal length/MSA*1000	NMJ	75 HS from 22 larvae	yw-w+		normaly distributed according to skewness and kurtosis	6.1482±s.d. 1.56	0.04	Welch ANOVA	0	Games-Howell	yw-w+ vs kek6[34]Df6092/Df6361DNT2[37]	p = 0.001
				44 HS from 12 larvae	kek6[34]Df6092/Df6361DNT2[37]		normaly distributed according to skewness and kurtosis	4.9225 ± s.d. 1.65					yw;D42Gal4/+ vs D42>CaMKII[T287D]	p<0.0001
				66 HS from 20 larvae	yw;;D42Gal4		normaly distributed according to skewness and kurtosis	4.9884 ± s.d. 1.14					kek6[34]Df6092/Df6361DNT2[37] vs Toll7GAL4>CaMKII, kek6[34]Df(3L)6092/Df(3R)6361DNT2[37]	p<0.0001
				36 HS from 11 larvae	D42>UAsCaMKIIT287D		normaly distributed according to skewness and kurtosis	6.4667 ± s.d. 1.82
				53 HS from 14 larvae	Toll7GAL4>CaMKII, kek6[34]Df(3L)6092/Df(3R)6361DNT2[37]		normaly distributed according to skewness and kurtosis	6.7426 ± s.d. 1.77
Figure 11	Fig. 11B	Ib boutons/MSA*1000	NMJ	48 HS from 15	yw/+		not normal according to skewness and kurtosis	0.7618 ± 0.03811		Mann-Whitney test	< 0.0001
				30 HS from 8 larvae	Vap33[G0231]		normaly distributed according to skewness and kurtosis	0.5205 ± 0.02478
	Fig. 11C	Ib boutons/MSA*1000	NMJ	30 HS	yw/+		normaly distributed according to skewness and kurtosis	6.39 ± 0.2348		Kruskal-Wallis	< 0.0001	Dunn's multiple comparisons test	w-w+ vs. kek6[34]/Df6361	p<0.05
				24 HS	kek6[34]/Df6361		normaly distributed according to skewness and kurtosis	5.29 ± 0.3434					w-w+ vs. UASVap33Df6361/kek6[34]D42Gal4	ns
				23 HS	UASVap33Df6361/kek6[34]D42Gal4		not normal according to skewness and kurtosis	9.007 ± 0.7854					kek6[34]/Df6361 vs. UASVap33Df6361/kek6[34]D42Gal4	p<0.001
	Fig. 11D	Ib boutons/MSA*1000	NMJ	48 HS from 15	yw/+		not normal according to skewness and kurtosis	0.7618 ± 0.03811		Kruskal-Wallis=36.19	< 0.0001		yw-/w+ vs. DNT2[37]/Df6092	<0.05
				32 HS from 9 larvae	w; DNT2[37]/Df6092		normaly distributed according to skewness and kurtosis	0.6049 ± 0.02851					yw-;;D42Gal4/+ vs. UASFlagVap33D42G4	<0.001
				43 HS from 12 larvae	yw; ;D42GAL4/+		normaly distributed according to skewness and kurtosis	0.6357 ± 0.02128					yw-/w+ vs. UASVap33;DNT2[37]/Df6092"	ns
				31 HS from 9 larvae	w; UASFlagVap33A/+; D42GAL4/+		normaly distributed according to skewness and kurtosis	0.8633 ± 0.03191					DNT2[37]/Df6092 vs. elavGal4UASVap33;DNT2[37]/Df6092"	<0.05
				31 HS from 9 larvae	w; UASFlagVap33A/+; DNT2[37]/Df6092 elavGAL4		normaly distributed according to skewness and kurtosis	0.7720 ± 0.04095					yw-;;D42Gal4/+ vs. elavGal4UASVap33;DNT2[37]/Df6092"	ns
	Fig. 11 E												UASFlagVap33D42G4 vs. elavGal4UASVap33;DNT2[37]/Df6092"	ns
		Ib boutons/MSA*1000	NMJ	48 HS from 15 larvae	yw/+		not normal according to skewness and kurtosis	0.7618 ± 0.03811		Kruskal-Wallis=48.14	< 0.0001	Dunn's post hoc	yw/+ vs kek6[34]Df6092/Df6361DNT2[37]	p<0.01
				37 HS from 12 larvae	kek6[34]Df6092/ Df6361DNT2[37]		not normal according to skewness and kurtosis	0.6042 ± 0.04408					yw;;D42Gal4 vs D42>FlagVap33	p<0.0001
				43 HS from 12 larvae	yw; ;D42GAL4/+		normaly distributed according to skewness and kurtosis	0.6357 ± 0.02128					Toll7GAL4>Vap33A, kek6[34]Df(3L)6092/Df(3R)6361DNT2[37] vs yw-w+	p<0.01
				31 HS from 9 larvae	w; UASFlagVap33A/+; D42GAL4/+		normaly distributed according to skewness and kurtosis	0.8633 ± 0.03191					Toll7GAL4>Vap33A, kek6[34]Df(3L)6092/Df(3R)6361DNT2[37] vs ywD42G4	n.s.
				39 HS from 10 larvae	w; Toll7GAL4/UASFlagVap33A; kek6[34]Df(3L)6092/ Df(3R)6361DNT2[37]		normaly distributed according to skewness and kurtosis	0.5831 ± 0.02563					Toll7GAL4>Vap33A, kek6[34]Df(3L)6092/Df(3R)6361DNT2[37] vs kek6[34]Df6092/Df6361DNT2[37]	n.s.
													Toll7GAL4>Vap33A, kek6[34]Df(3L)6092/Df(3R)6361DNT2[37] vs D42>UASFlagVap33	p<0.0001
				N0. of NMJs	Genotype		Distribution							Chi-square	Bonferroni. Correct.
Figure S3	Fig. S3	Axon Guidance	NMJ	382	yw					Chi-square	< 0.0001		yw x elavGal4>UASkek6RFP	<0.0001	<0.001
				328	elavGal4>UASkek6RFP								yw x kek6[34]/Df(3R)ED6361	<0.0001	<0.001
				407	kek6[34]/Df(3R)ED6361
				N0. of NMJs	Genotype		Distribution	Mean ± s.e.m.
Figure S4	Fig. S4B	Ib boutons/MSA*1000	NMJ	43 HS from 12 larvae	yw;D42GAL4/+		normaly distributed according to skewness and kurtosis	0.6357± 0.02128		Mann-Whitney U-test	0.7765
				66 HS from 19 larvae	w;D42>kek6		not normal according to skewness and kurtosis	0.6697 ±0.02965
				N0. ghost boutons			Distribution	Mean ±s.d.
	Fig.S4E	Ghost bouton area	NMJ	33 ghost boutons	yw;D42GAL4/+		normaly distributed according to skewness and kurtosis	5.23 ±2.138		Mann-Whitney U test	0.219
				64 ghost boutons	w;D42>kek6RFP,kek6RFP		not normal according to skewness and kurtosis	9.82 ± 10.34
		Ghost bouton area	NMJ	14 ghost boutons	yw/+		not normal according to skewness and kurtosis	5.04 ± 4.166		Mann-Whitney U test	0.3463
				29 ghost boutons	w;kek6[34]/Df(3R)6361		normaly distributed according to skewness and kurtosis	5.09 ± 2.35
				N0. of NMJs	Genotype		Distribution	Mean ± s.d.				post-hoc
Figure S5	Fig. S5B	Axonal Length/MSA*1000	NMJ	66 HS from 20 larvae	yw;;D42Gal4		normaly distributed according to skewness and kurtosis	4.988 ± 0.1402	not applicable	Student t-test	0.0149
				55 HS from 18 larvae	UASala;D42Gal4		normaly distributed according to skewness and kurtosis	4.472 ± 0.1556
		Brp/MSA*1000	NMJ	36 HS	yw;;D42Gal4		normaly distributed according to skewness and kurtosis	0.9208 ± 0.03536	not applicable	Student t-test	0.0051
				25 HS	UASala;D42Gal4		normaly distributed according to skewness and kurtosis	0.7613 ± 0.04156
	Fig.S5C	pCaMKII/MSA*1000	NMJ	43 HS	yw;D42GAL4/+		normaly distributed according to skewness and kurtosis	13.01 ± 3.077	0.055	Student t-test	<0.0001
				39 HS	D42>CaMKII[T287D]		normaly distributed according to skewness and kurtosis	18.55 ± 3.971
		Axonal Length/MSA*1000	NMJ	66 HS	yw;D42Gal4/+		normaly distributed according to skewness and kurtosis	4.988 ± 0.1402	not applicable	Student t-test	< 0.0001
				36 HS	w;D42>CaMKII[T287D]		normaly distributed according to skewness and kurtosis	6.467 ± 0.3031
		Ib boutons/MSA*1000	NMJ	43 HS	yw;D42Gal4/+		normaly distributed according to skewness and kurtosis	median=0.6194	not applicable	Mann-Whitney U-test	< 0.0001
				46 HS	w;D42>CaMKII[T287D]		not normally distributed according to skewness and kurtosis	median=0.8132
		Brp/MSA*1000	NMJ	34 HS	yw;D42GAL4/+		normaly distributed according to skewness and kurtosis	0.93± 0.212	not applicable	Mann-Whitney U-test	0.0039
				36 HS	D42>CaMKII[T287D]		not normal according to skewness and kurtosis	1.07±0.242
