# Supplementary material for: Kek-6: A truncated-Trk-like receptor for Drosophila neurotrophin 2 regulates structural synaptic plasticity
Source: PLoS Genet. 2017 Aug 28;13(8):e1006968. doi: 10.1371/journal.pgen.1006968 (PMC5591008; doi:10.1371/journal.pgen.1006968)
Supplement: S2 Table — List of S2 cell lysate proteins binding Kek6-Flag, but not mock-transfection controls, and detected with more than one peptide. (XLSX) [file pgen.1006968.s007.xlsx]

## Sheet: Munka1
Description	Score	Coverage	Flybase ID	GO biological process and molecular function
UDP-galactose 4'-epimerase, isoform A	43.9161	40.86	FBgn0035147	galactose metabolic process
aldehyde dehydrogenase	31.9174	21.35	FBgn0012036	acetaldehyde metabolic process
CG33303, isoform A	28.0385	25.98	FBgn0053303	protein glycsylation
Rm62, isoform D	27.886	23.83	FBgn0003261	neurogenesis, regulation of alternative mRNA splicing
CG8258	24.4136	20.7	FBgn0033342	cytoplasmic microtubule organization; mitotic spindle
thiolase	22.7257	20.68	FBgn0025352	fatty acid beta-oxidation, determination of adult lifespan
Tcp-1eta	21.8191	16.54	FBgn0037632	cytoplasmic microtubule organization, neurogenesis
eEF1delta, isoform B	20.9358	28.52	FBgn0032198	translational elongation
CG1416, isoform A	20.3928	22.6	FBgn0032961	response to stress
LD34576p	20.359	18.59
protein disulfide isomerase, isoform A	20.1795	17.54	FBgn0014002	cell redox homeostasis, protein folding
ergic53, isoform A	19.3445	12.5	FBgn0035909	mannose binding
Eb1, isoform E	18.9372	24.14	FBgn0027066	locomotory behavior, microtubule cytoskeleton organization
heterogeneous nuclear ribonucleoprotein at 98DE, isoform E	18.3691	11.94	FBgn0001215	regulation of alternative mRNA splicing
oligosaccharyltransferase 48kD subunit	17.7813	16.7	FBgn0014868	neurogenesis, Golgi organization
DnaJ-like-2, isoform A	17.2495	14.39	FBgn0038145	neurogenesis, protein folding
D-ERp60=protein disulphide isomerase isoform/multifunctional ER luminal polypeptide	16.9096	11.86	FBgn0033663	protein disulfide isomerase activity, cell redox homeostasis, protein folding
fibrillarin	16.6084	33.43	FBgn0003062	centrosome organization, RNA processing
CG1140, isoform C	15.7337	16.22	FBgn0035298	ketone body catabolic process, 3-oxoacid CoA-transferase
SD13619p	15.298	24.84
cysteine proteinase-1, isoform D	15.2626	30.12	FBgn0013770	autophagic cell death
CG12909	15.1593	17.44	FBgn0033507
CG5525	14.6088	13.32	FBgn0032444	cytoplasmic microtubule organization, neurogenesis
oligosaccharide transferase delta subunit	13.6289	11.2	FBgn0034277	protein N-linked glycosylation
elongation factor Tu mitochondrial, isoform A	13.2331	13.5	FBgn0024556	translational elongation
hrp48.1	13.2188	14.03	FBgn0004838	axon guidance, regulation of translation, mRNA splicing
Tat-binding protein-1	12.996	13.32	FBgn0028684	proteolysis
CG8507	11.9896	11.61	FBgn0037756	microtubule associated complex
walrus, isoform B	11.6385	20.3	FBgn0010516	morphogenesis of an epithelium
SD05186p	11.218	9.13	FBcl0282211
Vap-33-1, isoform A	10.327	24.26	FBgn0029687	axon cargo transport, microtubule organization, synapse
Trip1	10.0905	15.95	FBgn0015834	translational initiation
pontin	10.0778	10.75	FBgn0040078	regulation of gene expression, spindle assembly in mitosis
T-complex chaperonin 5, isoform B	10.0476	8.98	FBgn0010621	neurogenesis, mitotic spindle organization
sec13	9.90373	9.83	FBgn0024509	negative regulation of gene expression, SMAD nuclear import
mitochondrial phosphate carrier, isoform A	9.67073	9.55	FBgn0026409	phosphate ion transmembrane transporter activity, wing disc
26S protease regulatory complex non-ATPase subunit	9.57624	11.62	FBgn0015283	proteolysis
isocitrate dehydrogenase, isoform A	9.55945	12.74	FBgn0001248	tricarboxylic acid cycle
FI06040p	9.49795	14.41
CG31251	9.09678	15.03	FBgn0051251
CG7033	8.74596	8.22	FBgn0030086	cytoplasmic microtubule organization, neurogenesis
pendulin	8.34965	9.58	FBgn0011823	cytoplasmic transport
RE28669p	7.91779	12.05
GH08738p	7.90217	12.31
PNGase-like, isoform A	7.59183	6.97	FBgn0033050	glycoprotein catabolic process
maternal expression at 31B, isoform B	7.50764	9.35	FBgn0004419	gene silencing by miRNA
nucleosome assembly protein NAP-1	7.44232	7.84	FBgn0015268	nucleosome assembly, regulation of transcription
1-cys peroxiredoxin DPx-2540-1	7.30031	15	FBgn0033520	antioxidant activity, hydrogen peroxide catabolic process
karyopherin alpha3, isoform A	7.2641	8.75	FBgn0027338	protein transporter activity
CG1673	7.20937	14	FBgn0030482	branched-chain amino acid biosynthetic process
epsilonCOP	7.17214	6.86	FBgn0027496	retrograde vesicle-mediated transport, Golgi to ER
upstream of RpIII128	7.16805	9.24	FBgn0010339	GTP binding
CG2970, isoform A	7.07043	8.2	FBgn0034936	mitochondrial proton transport, calcium ion transport
CG12262	7.03392	10.5	FBgn0035811	fatty acid beta-oxidation
CG7461	7.00781	5.1	FBgn0034432	oxidation-reduction process
helicase at 25E, isoform A	6.95686	12.5	FBgn0014189	mRNA export from nucleus, alternative mRNA splicing
otefin	6.94188	14.29	FBgn0266420	negative regulation of transcription,
CG4447	6.40108	11.81	FBgn0035980	translation
CG8778	6.08363	11.37	FBgn0033761	enoyl-CoA hydratase activity, metabolic process
sucb	5.90142	18.03	FBgn0029118	tricarboxylic acid cycle
translocase of outer membrane 40, isoform A	5.89764	10.17	FBgn0016041	protein targeting to mitochondrion
T-cp1zeta	5.87714	7.13	FBgn0027329	cytoplasmic microtubule organization
cytoplasmic protein 89BC	5.55195	6.14	FBgn0040237	nucleoside-triphosphatase activity
P26s4	5.54091	6.61	FBgn0015282	mitotic spindle organization, proteolysis
GM14618p, partial	5.53229	9.5
protein phosphatase 1 at 13C	5.27455	6.29	FBgn0003132	neurogenesis, protein dephosphorylation
CG6195	5.26493	6.06	FBgn0038723	small GTP-binding protein domain
phosphoglycerate mutase 5	5.15842	7.27	FBgn0023517	regulation of mitochondrion organization
tumor suppressor protein 101	5.07909	9.31	FBgn0036666	regulation of JAK-STAT cascade, regulation of growth
CG2051, isoform A	4.98986	5.93	FBgn0037376	histone acetyltransferase activity, innate immune response
RNA-binding protein 2, isoform B	4.88686	7.41	FBgn0262734	translation initiation factor activity
CG5976	4.63084	5.68	FBgn0036999	peptidase activity
CG8635	4.60587	4.95	FBgn0033317
Thioredoxin-like	4.50192	8.71	FBgn0035631	protein disulfide oxidoreductase activity
ade5, isoform B	4.14917	12.15	FBgn0020513	'de novo' IMP biosynthetic process
licorne	3.95406	8.68	FBgn0261524	MAP kinase kinase, receptor, serine/threonine kinase activity
lark, isoform A	3.80436	5.68	FBgn0011640	actin cytoskeleton organization, locomotor rhythm
capping protein alpha	3.00153	11.54	FBgn0034577	actin cytoskeleton organization, filopodium , lamellipodium
Pros45	2.96689	9.88	FBgn0020369	proteolysis
