# Supplementary material for: Kek-6: A truncated-Trk-like receptor for Drosophila neurotrophin 2 regulates structural synaptic plasticity
Source: PLoS Genet. 2017 Aug 28;13(8):e1006968. doi: 10.1371/journal.pgen.1006968 (PMC5591008; doi:10.1371/journal.pgen.1006968)
Supplement: S3 Table — List of adult fly head proteins binding Kek6-Flag, but not mock controls, and detected with more than one peptide. (XLSX) [file pgen.1006968.s008.xlsx]

## Sheet: sheet 1
Description	Score	Coverage	Flybase ID	GO biological process and molecular function
AT04852p	41.1011	30.77	FBtr0079178
arginine kinase, isoform D	37.581	42.42	FBgn0000116	arginine kinase activity
phosphoprotein	35.6385	29.93
pyruvate kinase, isoform B	29.7946	21.88	FBgn0003178	glycolysis
CG12262	27.728	29.59	FBgn0035811	fatty acid beta-oxidation
SD05601p	27.2827	22.71	FBgn0030478	biosynthetic process
isocitrate dehydrogenase, isoform A	27.1473	32.93	FBgn0001248	tricarboxylic acid cycle
laminin receptor	27.1	32.41
UDP-galactose 4'-epimerase, isoform A	22.9924	24.29	FBgn0035147	galactose metabolic process
aldehyde dehydrogenase	21.1921	16.73	FBgn0012036	acetaldehyde metabolic process
Calcium/calmodulin-dependent protein kinase II, isoform C	20.784	14.69	FBgn0264607	learning and memory, synaptic growth &transmission
phosphofructokinase, isoform B	19.4578	10.91	FBgn0003071	glycolysis
Fat body protein 1, isoform B	19.0622	10.23	FBgn0000639	protein transporter activity
ade5, isoform B	18.408	22.66	FBgn0020513	'de novo' IMP biosynthetic process
nucleosome remodeling factor - 38kD, isoform B	18.3142	26.21	FBgn0016687	transcription, ecdysonepathway, Notch
phosphoglucose isomerase, isoform A	16.5966	15.95	FBgn0003074	gluconeogenesis, glycolysis
CG1416, isoform A	16.3206	18.64	FBgn0032961	response to stress
NADH:ubiquinone reductase 42kD subunit precursor, isoform A	15.7588	11.06	FBgn0019957	mitochondrial electron transport
yolk protein 3	15.2349	16.67	FBgn0004047	embryo development, neurogenesis
CG6439, isoform A	13.8333	15.68	FBgn0038922	tricarboxylic acid cycle
T complex protein	13.7668	8.98
skpA associated protein, isoform A	13.3763	11.95	FBgn0037643	mitotic spindle organization
protein phosphatase 1 at 87B	13.0811	19.21	FBgn0004103	locomotory behavior, axon guidance, learning
upheld, isoform D	13.0598	16.99	FBgn0004169	tropomyosin binding
Vap-33-1, isoform A	12.4207	25.53	FBgn0029687	axon cargo transport, neurotransmitter secretion, synapse
vacuolar ATPase subunit A	12.0867	9.61	FBgn0265262	proton-transporting ATPase activity, Notch signaling
squid, isoform C	11.7389	12.66	FBgn0263396	regulation of alternative mRNA splicing
Trehalose-6-phosphate synthase 1	11.5521	6.06	FBgn0027560	trehalose biosynthetic process
G protein beta-subunit 13F, isoform A	11.2003	5.88	FBgn0001105	actin filament organization
CG33303, isoform A	10.3368	13.76	FBgn0053303	protein glycsylation
GM13757p	10.2968	18.04	FBgn0037001	mitochondrial electron transport
CG5653	10.0431	9.87	FBgn0035943	oxidation-reduction process
cysteine proteinase-1, isoform C	9.98644	16.17	FBgn0013770	autophagic cell death
26S protease regulatory complex non-ATPase subunit	9.96035	9.6	FBgn0015283	proteolysis
thiolase	9.72017	9.17	FBgn0025352	fatty acid beta-oxidation, determination of adult lifespan
nervana 3, isoform A	9.68348	9.97	FBgn0032946	response to auditory stimulus
drosocrystallin	9.22182	7.63	FBgn0005664	structural constituent of chitin-based cuticle
GH13982p	8.60284	15.93
cathD	8.55785	22.96	FBgn0029093	apoptotic process, autophagic cell death
hrp48.1	8.18345	11.69	FBgn0004838	axon guidance, translation, regulation of mRNA splicing
N-ethylmaleimide sensitive fusion protein-2	8.07721	6.32	FBgn0266464	synaptic transmission &growth, neurotransmitter secretion
MIP33508p1	8.0438	15.74	FBtr0078651
CG6028	7.95249	10.24	FBgn0038924	metabolic process
S-adenosyl-L-homocysteine hydrolase	7.92778	8.82	FBgn0014455	one-carbon metabolic process
mitochondrial phosphate carrier protein, isoform A	7.64907	7.3	FBgn0026409	phosphate ion transmembrane transporter activity
neural conserved at 73EF, isoform A	7.54426	7.34	FBgn0010352	tricarboxylic acid cycle
G protein alpha subunit	7.21493	8.47	FBgn0001104	cortical actin cytoskeleton organization
thioredoxin reductase-1 splice variant	7.13622	11.61	FBgn0020653	neurogenesis, antioxidant activity
phosphoglycerate kinase	6.9802	11.33	FBgn0250906	phosphoglycerate kinase activity, synaptic transmission
heat shock protein 60, isoform A	6.95135	11.17	FBgn0015245	protein folding
puromycin sensitive aminopeptidase, isoform A	6.90203	2.77	FBgn0261243	proteolysis
elongation factor Tu mitochondrial, isoform A	6.70308	7.57	FBgn0024556	translational elongation
tropomyosin II	6.34186	20.35	FBgn0003721	dendrite morphogenesis, actin filament binding
henna, isoform B	6.12131	5.15	FBgn0001208	aromatic amino acid hydroxylase
eEF1delta, isoform A	6.07461	13.54	FBgn0032198	translational elongation
fatty acid (long chain) transport protein, isoform A	6.04549	3.67	FBgn0021953	long-chain fatty acid transport, triglyceride homeostasis
IP08675p	5.60152	12.45	FBgn0031775	metabolic process
LD30988p	5.47339	4.53	FBgn0040237	nucleoside-triphosphatase activity
CG7461	5.41638	3.67	FBgn0034432	very-long-chain-acyl-CoA dehydrogenase activity
ferrochelatase, isoform C	5.35505	8.54	FBgn0266268	ferrochelatase activity
CG5028, isoform C	5.09209	6.63	FBgn0039358	isocitrate dehydrogenase activity, tricarboxylic acid cycle
failed axon connections, isoform E	5.00246	8.12	FBgn0014163	axonogenesis, neurogenesis
myofilin, isoform O	4.84468	12.9	FBgn0038294	chaeta development, wing disc development
RNA-binding protein 2, isoform B	4.78848	7.41	FBgn0262734	translational initiation
RE72617p	4.75531	9.67
